# Supplementary material for: Assessing the Impact of Novel BRCA1 Exon 11 Variants on Pre-mRNA Splicing
Source: Cells. 2024 May 11;13(10):824. doi: 10.3390/cells13100824 (PMC11119505; doi:10.3390/cells13100824)
Supplement: Supplementary file 1 [file cells-13-00824-s001.zip]

Archive with 1 entries (1 files):
- cells-2874604-supplementary.pdf
